# Supplementary material for: Disease-Alleviating Effects of Peroral Activated Charcoal Treatment in Acute Murine Campylobacteriosis
Source: Microorganisms. 2021 Jun 30;9(7):1424. doi: 10.3390/microorganisms9071424 (PMC8307340; doi:10.3390/microorganisms9071424)
Supplement: Supplementary file 1 [file microorganisms-09-01424-s001.zip]

Archive with 1 entries (1 files):
- microorganisms-1267643-SI.pdf
